# Supplementary material for: Complete mitogenomes of Anopheles peditaeniatus and Anopheles nitidus and phylogenetic relationships within the genus Anopheles inferred from mitogenomes
Source: Parasit Vectors. 2021 Sep 6;14:452. doi: 10.1186/s13071-021-04963-4 (PMC8420037; doi:10.1186/s13071-021-04963-4)
Supplement: Supplementary file 2 — Additional file 2: Table S2. Relative synonymous codon usage (RSCU) in 76 mitochondrial genomes of the genus Anopheles. [file 13071_2021_4963_MOESM2_ESM.xls]

## Sheet: Sheet2 (2)
Additional file 2: Table S2. Relative synonymous codon usage (RSCU) of 76 species of mtgenomes in the genus Anopheles.
Subgenus	Sections/Series	Species	Amino acid /Codon
			Ala				Arg				Asn		Asp		Cys		Gln		Glu		Gly				His		Ile		Leu (UUR)		Leu (CUN)				Lys		Met		Phe		Pro				Ser (UCN)				Ser (AGN)
			GCU	GCC	GCA	GCG	CGU	CGC	CGA	CGG	AAU	AAC	GAU	GAC	UGU	UGC	CAA	CAG	GAA	GAG	GGU	GGC	GGA	GGG	CAU	CAC	AUU	AUC	UUA	UUG	CUU	CUC	CUA	CUG	AAA	AAG	AUA	AUG	UUU	UUC	CCU	CCC	CCA	CCG	UCU	UCC	UCA	UCG	AGU
Cellia	/Myzomyia	An. aconitus	2.39	0.3	1.17	0.14	0.9	0.07	2.97	0.07	1.84	0.16	1.88	0.12	2	0	1.97	0.03	1.9	0.1	0.61	0.07	2.72	0.59	1.63	0.37	1.91	0.09	5.22	0.27	0.24	0	0.26	0	1.66	0.34	1.79	0.21	1.89	0.11	2.26	0.21	1.53	0	2.29	0.14	1.42	0.16	1.53
		An. culicifacies	2.46	0.14	1.36	0.05	0.7	0	3.23	0.07	1.88	0.12	1.7	0.3	1.8	0.2	1.95	0.05	1.7	0.3	0.86	0.04	2.34	0.76	1.45	0.55	1.92	0.08	5.35	0.17	0.26	0.01	0.2	0.01	1.56	0.44	1.74	0.26	1.84	0.16	2.32	0.12	1.47	0.09	2.38	0.08	1.52	0.02	1.77
		An. culicifacies B	2.39	0.16	1.36	0.09	0.69	0	3.03	0.28	1.91	0.09	1.79	0.21	1.71	0.29	1.95	0.05	1.87	0.13	0.76	0.06	2.56	0.63	1.58	0.42	1.95	0.05	5.4	0.14	0.26	0	0.2	0.01	1.54	0.46	1.8	0.2	1.94	0.06	2.29	0.18	1.47	0.06	2.26	0.12	1.56	0.06	1.75
		An. funestus	2.43	0.21	1.26	0.09	0.55	0	3.31	0.14	1.84	0.16	1.78	0.22	1.86	0.14	1.95	0.05	1.85	0.15	0.71	0.06	2.68	0.56	1.64	0.36	1.96	0.04	5.15	0.3	0.31	0	0.24	0	1.7	0.3	1.85	0.15	1.88	0.12	2.26	0.3	1.41	0.03	2.04	0.12	1.77	0.08	1.73
		An. minimus	2.5	0.26	1.15	0.09	0.77	0.07	3.02	0.14	1.9	0.1	1.79	0.21	1.9	0.1	1.97	0.03	1.95	0.05	0.69	0.02	2.76	0.54	1.49	0.51	1.95	0.05	5.24	0.23	0.29	0	0.22	0.01	1.62	0.38	1.84	0.16	1.87	0.13	2.47	0.12	1.41	0	2.37	0.04	1.55	0.04	1.37
	/Neocellia	An. maculatus	2.46	0.26	1.17	0.12	0.77	0.14	2.95	0.14	1.86	0.14	1.75	0.25	1.76	0.24	1.97	0.03	1.83	0.17	0.6	0.06	2.75	0.6	1.48	0.52	1.95	0.05	5.28	0.23	0.28	0	0.19	0.02	1.55	0.45	1.85	0.15	1.9	0.1	2.06	0.42	1.43	0.09	2.21	0.21	1.53	0.04	2.05
		An. splendidus	2.34	0.42	1.06	0.18	0.48	0.07	3.17	0.28	1.81	0.19	1.67	0.33	1.8	0.2	1.97	0.03	1.9	0.1	0.83	0.06	2.44	0.68	1.74	0.26	1.92	0.08	5.03	0.26	0.34	0.01	0.35	0	1.65	0.35	1.75	0.25	1.87	0.13	2.3	0.27	1.25	0.18	2.43	0	1.46	0.12	1.75
		An. stephensi	2.28	0.26	1.36	0.09	0.63	0	3.16	0.21	1.82	0.18	1.7	0.3	1.95	0.05	1.89	0.11	1.88	0.13	0.65	0.02	2.77	0.56	1.5	0.5	1.94	0.06	5.18	0.27	0.31	0.01	0.23	0	1.51	0.49	1.85	0.15	1.9	0.1	2.33	0.39	1.22	0.06	2.22	0	1.64	0.14	1.65
	/Neomyzomyia	An. cracens	2.16	0.23	1.47	0.14	0.62	0.07	3.1	0.21	1.76	0.24	1.75	0.25	1.85	0.15	2	0	1.88	0.12	0.95	0.02	2.44	0.6	1.53	0.47	1.93	0.07	5.11	0.24	0.29	0.01	0.32	0.03	1.68	0.32	1.8	0.2	1.83	0.17	2.52	0.24	1.13	0.12	2.33	0.08	1.53	0.06	1.76
		An. dirus	1.99	0.32	1.55	0.14	0.62	0.07	3.1	0.21	1.79	0.21	1.75	0.25	1.95	0.05	1.97	0.03	1.95	0.05	0.98	0	2.55	0.47	1.61	0.39	1.95	0.05	5.25	0.19	0.27	0.01	0.27	0	1.65	0.35	1.8	0.2	1.86	0.14	2.5	0.24	1.18	0.09	2.24	0.1	1.58	0.08	1.71
		An. farauti 4	2.06	0.49	1.32	0.14	0.97	0.07	2.69	0.28	1.86	0.14	1.7	0.3	1.76	0.24	2	0	1.88	0.13	0.83	0.07	2.33	0.76	1.34	0.66	1.93	0.07	5.13	0.25	0.27	0.04	0.3	0.01	1.78	0.22	1.81	0.19	1.9	0.1	2.11	0.27	1.5	0.12	2.38	0.12	1.49	0.02	1.73
		An. hinesorum	2.28	0.28	1.37	0.07	0.69	0.07	2.97	0.28	1.78	0.22	1.67	0.33	1.8	0.2	1.97	0.03	1.95	0.05	0.78	0.04	2.44	0.74	1.47	0.53	1.93	0.07	5.16	0.26	0.25	0	0.29	0.03	1.67	0.33	1.81	0.19	1.88	0.12	1.94	0.33	1.67	0.06	2.3	0.13	1.51	0.06	1.87
		An. punctulatus	2.26	0.24	1.46	0.05	1.19	0	2.67	0.14	1.86	0.14	1.66	0.34	2	0	1.92	0.08	1.9	0.1	0.97	0.07	2.21	0.74	1.73	0.27	1.9	0.1	5.26	0.22	0.26	0.01	0.24	0.01	1.84	0.16	1.85	0.15	1.94	0.06	1.94	0.06	1.94	0.06	2.48	0.14	1.37	0.02	1.77
	/Pyretophorus	An. arabiensis	2.33	0.29	1.33	0.05	0.42	0	3.23	0.35	1.78	0.22	1.73	0.27	1.8	0.2	1.97	0.03	1.95	0.05	0.97	0.06	2.51	0.46	1.6	0.4	1.95	0.05	5.11	0.2	0.28	0.01	0.38	0.02	1.38	0.62	1.77	0.23	1.82	0.18	2.3	0.12	1.55	0.03	2.28	0.1	1.55	0.08	1.96
		An. christyi	2.24	0.47	1.19	0.1	0.93	0	2.86	0.21	1.8	0.2	1.56	0.44	1.71	0.29	1.85	0.15	1.88	0.13	0.95	0.14	2.16	0.75	1.67	0.33	1.91	0.09	4.83	0.42	0.35	0.01	0.36	0.03	1.6	0.4	1.78	0.22	1.89	0.11	2.22	0.31	1.44	0.03	2.29	0.16	1.41	0.14	1.85
		An. coluzzii	2.39	0.27	1.32	0.02	0.42	0	3.3	0.28	1.81	0.19	1.76	0.24	1.8	0.2	1.95	0.05	1.95	0.05	0.97	0.07	2.48	0.48	1.63	0.37	1.94	0.06	5.08	0.21	0.29	0.01	0.37	0.04	1.39	0.61	1.78	0.22	1.82	0.18	2.33	0.09	1.49	0.09	2.25	0.1	1.57	0.08	1.94
		An. epiroticus	2.18	0.34	1.34	0.14	0.84	0.21	2.81	0.14	1.88	0.12	1.6	0.4	1.8	0.2	1.97	0.03	1.93	0.07	1	0.04	2.38	0.58	1.6	0.4	1.9	0.1	5.17	0.24	0.35	0	0.23	0.01	1.5	0.5	1.8	0.2	1.87	0.13	2.27	0.27	1.34	0.12	2.3	0.08	1.58	0.04	1.84
		An. gambiae	2.39	0.27	1.34	0	0.41	0	3.24	0.34	1.78	0.22	1.79	0.21	1.75	0.25	1.95	0.05	1.95	0.05	0.94	0.09	2.51	0.46	1.61	0.39	1.92	0.08	5.09	0.22	0.28	0.01	0.39	0.01	1.39	0.61	1.78	0.22	1.81	0.19	2.33	0.09	1.55	0.03	2.25	0.1	1.56	0.1	1.96
		An. melas	2.34	0.3	1.27	0.09	0.35	0	3.3	0.35	1.78	0.22	1.79	0.21	1.75	0.25	1.92	0.08	1.95	0.05	0.96	0.07	2.47	0.5	1.65	0.35	1.94	0.06	5.12	0.21	0.29	0	0.36	0.02	1.44	0.56	1.79	0.21	1.82	0.18	2.33	0.06	1.4	0.21	2.24	0.06	1.6	0.1	1.93
		An. merus	2.42	0.25	1.29	0.05	0.42	0	3.37	0.21	1.77	0.23	1.7	0.3	1.75	0.25	1.92	0.08	1.98	0.02	0.96	0.06	2.49	0.5	1.63	0.37	1.92	0.08	5.1	0.2	0.3	0	0.39	0.02	1.43	0.57	1.74	0.26	1.8	0.2	2.36	0.09	1.43	0.12	2.36	0.04	1.57	0.04	2
Anopheles	Angusticorn/Anopheles	An. atroparvus	2.02	0.41	1.36	0.2	0.98	0.07	2.81	0.14	1.83	0.17	1.59	0.41	1.85	0.15	1.97	0.03	1.8	0.2	0.57	0.13	2.37	0.93	1.55	0.45	1.92	0.08	5.08	0.27	0.32	0.04	0.3	0	1.59	0.41	1.77	0.23	1.87	0.13	2.11	0.48	1.26	0.15	2.1	0.2	1.68	0.02	1.98
		An. eiseni geometricus	2.61	0.14	1.09	0.16	3.33	0.21	0.39	0.07	1.97	0.03	1.89	0.11	1.95	0.05	1.58	0.42	1.69	0.31	2.21	0	1.68	0.11	2	0	1.93	0.07	5.44	0.2	0.24	0	0.12	0	1.87	0.13	1.89	0.11	1.95	0.05	2.27	0.15	1.55	0.03	2.14	0.04	1.68	0.14	1.79
		An. lindesayi	2.28	0.17	1.5	0.05	0.77	0.21	2.88	0.14	1.91	0.09	1.64	0.36	1.86	0.14	1.92	0.08	1.93	0.08	0.69	0	2.5	0.8	1.73	0.27	1.95	0.05	5.46	0.13	0.26	0.02	0.12	0	1.68	0.32	1.86	0.14	1.92	0.08	2.38	0.22	1.37	0.03	2.19	0.12	1.59	0.1	1.89
		An. quadrimaculatus A	2.11	0.38	1.4	0.11	0.47	0	3.19	0.34	1.76	0.24	1.55	0.45	1.9	0.1	1.84	0.16	1.8	0.2	0.53	0.06	2.33	1.08	1.4	0.6	1.93	0.07	4.98	0.28	0.38	0.01	0.36	0	1.53	0.47	1.82	0.18	1.8	0.2	2.12	0.39	1.37	0.12	2.29	0.14	1.53	0.04	1.87
	Laticorn/Arribalzagia	An. costai	2	0.73	1.05	0.23	0.76	0.41	2.34	0.48	1.75	0.25	1.54	0.46	1.76	0.24	1.87	0.13	1.85	0.15	0.46	0.09	1.75	1.7	1.4	0.6	1.85	0.15	4.98	0.28	0.32	0.05	0.36	0.01	1.75	0.25	1.85	0.15	1.85	0.15	1.98	0.48	1.26	0.27	2.47	0.2	1.18	0.16	1.69
		An. nr. costai	2.02	0.7	1.09	0.18	0.76	0.34	2.28	0.62	1.72	0.28	1.54	0.46	1.8	0.2	1.92	0.08	1.78	0.23	0.47	0.07	1.84	1.61	1.38	0.62	1.87	0.13	5.06	0.29	0.26	0.03	0.33	0.02	1.79	0.21	1.85	0.15	1.84	0.16	1.98	0.42	1.41	0.18	2.45	0.2	1.2	0.16	1.61
		An. fluminensis	2.17	0.25	1.51	0.07	0.55	0.07	3.31	0.07	1.79	0.21	1.78	0.22	1.95	0.05	1.95	0.05	1.98	0.03	0.73	0.02	2.51	0.73	1.61	0.39	1.94	0.06	5.29	0.15	0.37	0	0.18	0.01	1.7	0.3	1.89	0.11	1.9	0.1	2.32	0.3	1.26	0.12	2.58	0.14	1.24	0.04	2.06
		An. forattinii	2.15	0.59	1.19	0.07	0.76	0	2.76	0.48	1.84	0.16	1.66	0.34	1.76	0.24	1.92	0.08	1.83	0.18	0.63	0.07	2.4	0.9	1.51	0.49	1.93	0.07	5.14	0.27	0.28	0	0.3	0.01	1.69	0.31	1.83	0.17	1.9	0.1	1.86	0.39	1.68	0.06	2.51	0.2	1.2	0.1	2.02
		An. intermedius	2.1	0.14	1.69	0.07	0.98	0	2.88	0.14	1.88	0.12	1.69	0.31	2	0	1.95	0.05	1.93	0.07	0.82	0.04	2.18	0.97	1.74	0.26	1.94	0.06	5.43	0.16	0.25	0.01	0.16	0	1.71	0.29	1.88	0.12	1.93	0.07	2.47	0.15	1.35	0.03	2.3	0.14	1.5	0.06	1.6
		An. minor	2.21	0.24	1.46	0.09	0.69	0	3.1	0.21	1.88	0.12	1.69	0.31	2	0	1.95	0.05	1.82	0.18	0.83	0.06	2.58	0.53	1.58	0.42	1.95	0.05	5.33	0.17	0.3	0.02	0.17	0.02	1.77	0.23	1.86	0.14	1.91	0.09	1.96	0.33	1.69	0.03	2.22	0.06	1.68	0.04	1.7
		An. peryassui	2.11	0.36	1.45	0.07	0.62	0.21	2.97	0.21	1.83	0.17	1.64	0.36	1.75	0.25	1.89	0.11	1.82	0.18	0.92	0.11	2.21	0.76	1.63	0.37	1.92	0.08	4.79	0.36	0.39	0.02	0.39	0.04	1.51	0.49	1.77	0.23	1.89	0.11	2.09	0.36	1.45	0.09	2.1	0.12	1.7	0.08	1.72
	Laticorn/Myzorhynchus	An. coustani	2.2	0.14	1.57	0.09	3.46	0.11	0.39	0.04	1.92	0.08	1.57	0.43	1.93	0.07	1.65	0.35	1.75	0.25	2.36	0	1.5	0.14	2	0	1.99	0.01	5.32	0.12	0.34	0.02	0.2	0	1.82	0.18	1.84	0.16	1.89	0.11	2.3	0.15	1.46	0.09	2.18	0.06	1.7	0.06	1.78
		An. nitidus	2.11	0.39	1.5	0	0.41	0	3.24	0.34	1.95	0.05	1.81	0.19	1.9	0.1	1.95	0.05	1.88	0.12	0.9	0.02	2.5	0.59	1.66	0.34	1.96	0.04	5.26	0.08	0.36	0	0.29	0.01	1.47	0.53	1.84	0.16	1.84	0.16	2.18	0.18	1.61	0.03	1.87	0.1	1.99	0.04	1.94
		An. peditaeniatus	2.06	0.35	1.57	0.02	0.76	0	3.1	0.14	1.87	0.13	1.84	0.16	1.85	0.15	1.92	0.08	1.88	0.12	0.87	0	2.67	0.46	1.68	0.32	1.97	0.03	5.17	0.14	0.36	0	0.33	0.01	1.47	0.53	1.82	0.18	1.86	0.14	1.92	0.21	1.83	0.03	2.06	0.16	1.73	0.06	1.62
		An. sinensis	2.14	0.36	1.5	0	0.41	0.07	3.24	0.28	1.94	0.06	1.75	0.25	1.9	0.1	2	0	1.88	0.12	0.94	0	2.5	0.57	1.61	0.39	1.97	0.03	5.28	0.08	0.35	0	0.29	0	1.46	0.54	1.84	0.16	1.84	0.16	2.24	0.12	1.61	0.03	1.87	0.1	1.95	0.08	1.9
Nyssorhynchus	Albimanus/Oswaldoi	An. albertoi	2.24	0.25	1.42	0.09	0.76	0	3.1	0.14	1.81	0.19	1.61	0.39	1.8	0.2	1.89	0.11	1.83	0.18	0.52	0.06	2.47	0.96	1.67	0.33	1.95	0.05	5.09	0.37	0.32	0.01	0.2	0.01	1.57	0.43	1.81	0.19	1.86	0.14	2.2	0.33	1.44	0.03	1.87	0.06	1.95	0.12	2.02
		An. arthuri	2.16	0.28	1.37	0.18	0.67	0	3.13	0.2	1.85	0.15	1.71	0.29	1.79	0.21	1.91	0.09	1.79	0.21	0.52	0.08	2.42	0.98	1.49	0.51	1.97	0.03	5.03	0.44	0.28	0.02	0.23	0.01	1.43	0.57	1.73	0.27	1.85	0.15	2.24	0.34	1.39	0.03	1.91	0.05	1.83	0.21	2.07
		An. benarrochi	2.2	0.29	1.51	0	0.53	0.07	3.07	0.33	1.77	0.23	1.6	0.4	1.91	0.09	1.86	0.14	1.86	0.14	0.47	0.07	2.72	0.75	1.68	0.32	1.94	0.06	4.9	0.45	0.29	0	0.35	0.01	1.64	0.36	1.81	0.19	1.86	0.14	2.41	0.37	1.16	0.06	2.13	0.05	1.75	0.07	2.16
		An. evansae	2.3	0.16	1.49	0.05	0.55	0.07	3.38	0	1.87	0.13	1.63	0.37	1.85	0.15	1.95	0.05	1.98	0.03	0.56	0.09	2.59	0.76	1.59	0.41	1.93	0.07	5.23	0.26	0.34	0	0.16	0.01	1.55	0.45	1.84	0.16	1.88	0.12	2.27	0.18	1.52	0.03	1.9	0.08	1.9	0.12	2.22
		An. galvaoi	2.17	0.3	1.34	0.18	0.69	0.07	2.97	0.28	1.83	0.17	1.76	0.24	1.9	0.1	1.87	0.13	1.85	0.15	0.6	0.09	2.41	0.9	1.64	0.36	1.9	0.1	5	0.38	0.34	0	0.24	0.03	1.68	0.32	1.79	0.21	1.87	0.13	2.15	0.21	1.55	0.09	1.93	0.1	1.89	0.08	1.96
		An. goeldii	2.37	0.23	1.4	0	1.03	0.07	2.69	0.21	1.88	0.12	1.67	0.33	1.9	0.1	1.95	0.05	1.98	0.03	0.72	0.04	2.45	0.79	1.54	0.46	1.94	0.06	5.1	0.85	0.31	0	0.38	0.01	1.51	0.49	1.79	0.21	1.76	0.24	2.41	0.15	1.41	0.03	2.02	0.06	1.85	0.08	2.06
		An. konderi	2.32	0.18	1.48	0.02	0.55	0.07	3.17	0.21	1.86	0.14	1.67	0.33	1.95	0.05	1.89	0.11	1.98	0.03	0.54	0.04	3	0.43	1.62	0.38	1.95	0.05	5.24	0.22	0.34	0.01	0.18	0.01	1.6	0.4	1.8	0.2	1.87	0.13	2.35	0.15	1.5	0	1.89	0.08	1.91	0.12	2.2
		An. nuneztovari	2.26	0.3	1.42	0.02	1.2	0.13	2.47	0.2	1.9	0.1	1.66	0.34	1.86	0.14	1.97	0.03	1.95	0.05	0.83	0.04	2.48	0.65	2	0	1.95	0.05	5.13	0.23	0.3	0.01	0.32	0.01	1.53	0.47	1.8	0.2	1.82	0.18	2.24	0.21	1.43	0.12	1.97	0.08	1.86	0.1	2.06
		An. oswaldoi	2.24	0.13	1.61	0.02	0.8	0.07	2.91	0.22	1.87	0.13	1.64	0.36	1.95	0.05	1.92	0.08	1.97	0.03	0.43	0.05	2.93	0.59	1.64	0.36	1.94	0.06	5.2	0.25	0.34	0	0.22	0	1.58	0.42	1.8	0.2	1.87	0.13	2.39	0.21	1.39	0	1.85	0.08	1.94	0.13	2.23
		An. rangeli	2.33	0.25	1.38	0.05	0.55	0.07	3.31	0.07	1.82	0.18	1.7	0.3	1.8	0.2	1.92	0.08	1.9	0.1	0.48	0.07	2.87	0.57	1.56	0.44	1.94	0.06	5.05	0.3	0.36	0.01	0.25	0.03	1.57	0.43	1.72	0.28	1.86	0.14	2.23	0.3	1.41	0.06	1.91	0.02	1.97	0.1	2.22
		An. rondoni	2.24	0.27	1.37	0.11	0.69	0	2.97	0.34	1.82	0.18	1.7	0.3	1.8	0.2	1.89	0.11	1.83	0.18	0.5	0.06	2.6	0.85	1.62	0.38	1.94	0.06	5.02	0.38	0.34	0	0.23	0.02	1.55	0.45	1.82	0.18	1.85	0.15	2.2	0.33	1.44	0.03	1.87	0.06	1.95	0.12	2
		An. striatus	2.13	0.32	1.36	0.18	0.69	0.14	2.9	0.28	1.76	0.24	1.64	0.36	1.85	0.15	1.87	0.13	1.83	0.18	0.63	0.07	2.13	1.17	1.61	0.39	1.9	0.1	5.02	0.31	0.34	0	0.29	0.04	1.6	0.4	1.82	0.18	1.88	0.12	2.24	0.3	1.4	0.06	1.9	0.12	1.84	0.14	1.95
		An. strodei	2.22	0.3	1.39	0.09	0.76	0	3.1	0.14	1.84	0.16	1.58	0.42	1.85	0.15	1.92	0.08	1.83	0.18	0.53	0.02	2.51	0.94	1.67	0.33	1.95	0.05	5.06	0.38	0.32	0.01	0.21	0.02	1.6	0.4	1.81	0.19	1.86	0.14	2.23	0.3	1.44	0.03	1.89	0.04	1.93	0.14	1.98
		An. triannulatus	2.15	0.23	1.51	0.11	0.9	0.07	2.76	0.28	1.81	0.19	1.79	0.21	1.9	0.1	1.92	0.08	1.85	0.15	0.57	0.02	2.53	0.88	1.69	0.31	1.91	0.09	5.11	0.29	0.31	0	0.28	0	1.6	0.4	1.84	0.16	1.87	0.13	2.45	0.09	1.42	0.03	1.91	0.13	1.88	0.08	1.72
	Argyritarsis/Albitarsis	An. albitarsis	2.39	0.3	1.22	0.09	0.62	0	3.17	0.21	1.85	0.15	1.7	0.3	1.9	0.1	1.87	0.13	1.8	0.2	0.52	0.06	2.63	0.8	1.74	0.26	1.91	0.09	5.07	0.27	0.37	0.01	0.28	0.01	1.54	0.46	1.74	0.26	1.84	0.16	2.32	0.24	1.44	0	2.01	0.08	1.78	0.14	2.12
		An. albitarsis F	2.38	0.23	1.3	0.09	0.55	0	3.24	0.21	1.84	0.16	1.73	0.27	1.9	0.1	1.95	0.05	1.83	0.17	0.56	0.04	2.7	0.71	1.67	0.33	1.93	0.07	5.11	0.25	0.41	0.01	0.22	0.01	1.62	0.38	1.78	0.22	1.83	0.17	2.29	0.18	1.47	0.06	2.04	0.04	1.84	0.08	1.91
		An. albitarsis G	2.21	0.41	1.27	0.11	0.55	0	3.17	0.28	1.83	0.17	1.7	0.3	1.8	0.2	1.95	0.05	1.75	0.25	0.65	0.06	2.57	0.73	1.67	0.33	1.89	0.11	5.11	0.22	0.36	0.03	0.29	0	1.6	0.4	1.82	0.18	1.84	0.16	2.17	0.24	1.53	0.06	2.02	0.08	1.85	0.06	1.95
		An. braziliensis	2.24	0.32	1.33	0.11	0.55	0	3.31	0.14	1.86	0.14	1.53	0.47	1.85	0.15	1.87	0.13	1.83	0.17	0.57	0.07	2.81	0.55	1.74	0.26	1.93	0.07	5.12	0.27	0.33	0	0.25	0.02	1.6	0.4	1.8	0.2	1.89	0.11	2.17	0.33	1.41	0.09	2.01	0.11	1.78	0.1	1.91
		An. nr. braziliensis	1.99	0.39	1.58	0.05	3.42	0.18	0.4	0	1.87	0.13	1.7	0.3	1.78	0.23	1.59	0.41	1.78	0.22	2.61	0.05	1.17	0.16	2	0	1.91	0.09	4.98	0.37	0.32	0.01	0.32	0	1.8	0.2	1.78	0.22	1.84	0.16	2.08	0.33	1.59	0	2.08	0.06	1.71	0.15	1.7
		An. deaneorum	2.48	0.18	1.18	0.16	0.62	0	3.31	0.07	1.8	0.2	1.73	0.27	1.9	0.1	1.97	0.03	1.83	0.18	0.67	0.06	2.59	0.69	1.82	0.18	1.92	0.08	5.11	0.2	0.37	0.01	0.31	0.01	1.55	0.45	1.81	0.19	1.82	0.18	2.17	0.27	1.53	0.03	1.97	0.1	1.86	0.08	2
		An. janconnae	2.3	0.3	1.26	0.14	0.55	0	3.24	0.21	1.77	0.23	1.79	0.21	1.85	0.15	1.92	0.08	1.83	0.17	0.52	0.04	2.54	0.91	1.62	0.38	1.95	0.05	5.13	0.23	0.38	0.02	0.21	0.03	1.59	0.41	1.8	0.2	1.84	0.16	2.23	0.27	1.41	0.09	2.08	0.06	1.79	0.08	1.91
		An. marajoara	2.39	0.28	1.2	0.14	0.55	0	3.38	0.07	1.81	0.19	1.7	0.3	1.8	0.2	1.97	0.03	1.83	0.18	0.63	0.02	2.69	0.67	1.77	0.23	1.92	0.08	5.11	0.21	0.36	0.01	0.3	0.01	1.57	0.43	1.8	0.2	1.84	0.16	2.2	0.21	1.56	0.03	1.99	0.08	1.86	0.08	2.02
		An. oryzalimnetes	2.47	0.25	1.19	0.09	0.55	0	3.24	0.21	1.85	0.15	1.61	0.39	1.9	0.1	1.87	0.13	1.8	0.2	0.52	0.06	2.69	0.74	1.77	0.23	1.91	0.09	5.06	0.3	0.38	0	0.27	0	1.53	0.47	1.78	0.22	1.85	0.15	2.29	0.27	1.44	0	2.03	0.06	1.78	0.14	2.11
	Argyritarsis/Argyritarsis	An. argyritarsis	2.12	0.24	1.57	0.07	0.73	0.29	2.76	0.22	1.85	0.15	1.61	0.39	1.79	0.21	1.85	0.15	1.85	0.15	0.76	0.02	2.68	0.53	1.63	0.37	1.9	0.1	5.09	0.27	0.32	0.01	0.31	0.01	1.63	0.37	1.83	0.17	1.81	0.19	2.31	0.25	1.38	0.06	1.81	0.12	2.04	0.04	1.65
		An. atacamensis	2.27	0.24	1.42	0.07	0.55	0.21	3.17	0.07	1.78	0.22	1.76	0.24	1.75	0.25	1.92	0.08	1.9	0.1	0.96	0.04	2.59	0.41	1.59	0.41	1.91	0.09	5.12	0.24	0.43	0	0.21	0	1.79	0.21	1.87	0.13	1.83	0.17	2.09	0.33	1.55	0.03	2.21	0.13	1.58	0.08	1.38
		An. darlingi	2.27	0.18	1.48	0.07	0.62	0	3.24	0.14	1.85	0.15	1.94	0.06	1.85	0.15	1.95	0.05	1.93	0.07	0.63	0.02	2.98	0.37	1.82	0.18	1.91	0.09	5.23	0.25	0.27	0	0.26	0	1.53	0.47	1.81	0.19	1.85	0.15	2.17	0.18	1.65	0	1.8	0.06	2.03	0.11	1.96
		An. lanei	2.32	0.18	1.45	0.05	0.97	0	2.9	0.14	1.84	0.16	1.72	0.28	1.95	0.05	1.95	0.05	1.83	0.17	0.73	0.06	2.68	0.54	1.72	0.28	1.93	0.07	4.91	0.33	0.38	0	0.36	0.02	1.57	0.43	1.74	0.26	1.88	0.12	2.03	0.21	1.7	0.06	2.14	0.1	1.68	0.08	1.82
		An. sawyeri	2.25	0.16	1.56	0.02	0.62	0.07	3.17	0.14	1.9	0.1	1.76	0.24	1.9	0.1	1.89	0.11	1.83	0.18	0.63	0.02	2.89	0.46	1.45	0.55	1.94	0.06	5.29	0.22	0.31	0	0.19	0	1.64	0.36	1.79	0.21	1.87	0.13	2.18	0.12	1.67	0.03	1.9	0.02	2.04	0.04	1.8
	Myzorhynchella/	An. antunesi	2.07	0.39	1.5	0.05	0.9	0.07	2.69	0.34	1.86	0.14	1.61	0.39	1.85	0.15	1.92	0.08	1.77	0.23	0.79	0.05	2.54	0.62	1.59	0.41	1.96	0.04	5.09	0.23	0.38	0	0.3	0	1.56	0.44	1.78	0.22	1.83	0.17	2.3	0.21	1.45	0.03	2.16	0.1	1.67	0.08	1.72
		An. guarani	2.21	0.16	1.54	0.09	0.83	0.07	2.97	0.14	1.84	0.16	1.85	0.15	2	0	1.89	0.11	1.95	0.05	0.74	0.02	2.76	0.48	1.73	0.28	1.92	0.08	5.17	0.22	0.31	0.02	0.26	0.01	1.65	0.35	1.89	0.11	1.89	0.11	2.36	0.24	1.33	0.06	2.35	0.04	1.52	0.1	1.85
		An. lutzii	2.11	0.18	1.61	0.09	0.97	0	2.9	0.14	1.88	0.12	1.64	0.36	1.95	0.05	1.89	0.11	1.87	0.13	0.8	0.07	2.75	0.37	1.59	0.41	1.87	0.13	5.18	0.24	0.34	0.01	0.24	0	1.73	0.27	1.84	0.16	1.89	0.11	2.17	0.4	1.37	0.06	2.15	0.13	1.66	0.06	1.75
		An. parvus	1.74	0.6	1.44	0.21	0.83	0	3.03	0.14	1.65	0.35	1.55	0.45	1.71	0.29	1.82	0.18	1.65	0.35	0.51	0.13	2.52	0.84	1.49	0.51	1.8	0.2	4.18	0.74	0.45	0.03	0.51	0.09	1.57	0.43	1.65	0.35	1.83	0.17	1.97	0.82	1.12	0.09	2.35	0.31	1.14	0.2	1.18
		An. pristinus	1.98	0.5	1.41	0.11	0.9	0	2.76	0.34	1.78	0.22	1.45	0.55	1.9	0.1	1.84	0.16	1.79	0.21	0.83	0.2	2.03	0.94	1.5	0.5	1.88	0.12	4.99	0.33	0.38	0	0.27	0.02	1.62	0.38	1.82	0.18	1.88	0.12	1.83	0.31	1.74	0.12	2.05	0.17	1.67	0.11	1.62
Kerteszia		An. bellator	2.28	0.41	1.24	0.07	0.81	0.07	2.92	0.2	1.79	0.21	1.75	0.25	1.85	0.15	1.9	0.1	1.92	0.08	0.52	0.07	2.43	0.98	1.68	0.32	1.87	0.13	5.04	0.28	0.33	0.02	0.33	0	1.81	0.19	1.79	0.21	1.86	0.14	2.2	0.43	1.33	0.03	2.57	0.2	1.22	0.02	1.22
		An. cruzii	2.36	0.32	1.2	0.12	0.68	0	3.05	0.27	1.84	0.16	1.44	0.56	1.9	0.1	1.95	0.05	1.95	0.05	0.46	0.02	2.63	0.89	1.74	0.26	1.93	0.07	5.36	0.2	0.29	0.01	0.14	0.01	1.7	0.3	1.75	0.25	1.9	0.1	2.48	0.16	1.36	0	2.55	0.06	1.37	0.02	1.49
		An. homunculus	2.23	0.36	1.3	0.11	0.61	0.14	2.98	0.27	1.79	0.21	1.59	0.41	1.7	0.3	1.92	0.08	1.9	0.1	0.73	0.02	2.41	0.84	1.67	0.33	1.9	0.1	5.14	0.24	0.37	0.01	0.22	0.01	1.68	0.32	1.82	0.18	1.88	0.12	2.17	0.28	1.46	0.09	2.57	0.06	1.35	0.02	1.67
		An. laneanus	2.42	0.3	1.26	0.02	0.47	0.07	3.19	0.27	1.8	0.2	1.66	0.34	1.95	0.05	1.95	0.05	1.8	0.2	0.42	0.09	2.51	0.98	1.61	0.39	1.93	0.07	5.22	0.24	0.3	0.03	0.2	0.01	1.78	0.22	1.79	0.21	1.91	0.09	2.42	0.19	1.36	0.03	2.63	0.06	1.24	0.08	1.54
Stethomyia		An. kompi	2.27	0.42	1.19	0.12	1.03	0.07	2.55	0.34	1.83	0.17	1.37	0.63	1.89	0.11	1.89	0.11	1.85	0.15	0.67	0.09	2.04	1.2	1.59	0.41	1.9	0.1	5.14	0.28	0.26	0.02	0.3	0	1.75	0.25	1.76	0.24	1.91	0.09	1.76	0.51	1.57	0.16	2.22	0.13	1.55	0.1	1.8
		An. nimbus	1.91	0.38	1.44	0.28	0.76	0.07	3.03	0.14	1.79	0.21	1.55	0.45	1.89	0.11	1.89	0.11	1.59	0.41	0.52	0.13	2.07	1.28	1.56	0.44	1.88	0.12	5.13	0.23	0.34	0.02	0.25	0.02	1.79	0.21	1.77	0.23	1.9	0.1	1.7	0.61	1.5	0.19	2.34	0.19	1.42	0.06	1.35
Lophopodomyia		An. gilesi	2.42	0.46	1.01	0.11	0.76	0.21	2.69	0.34	1.77	0.23	1.38	0.62	1.76	0.24	1.92	0.08	1.75	0.25	0.9	0.05	1.77	1.28	1.5	0.5	1.88	0.12	4.74	0.38	0.51	0.06	0.27	0.04	1.73	0.27	1.75	0.25	1.86	0.14	2.63	0.37	0.89	0.12	2.26	0.34	1.29	0.12	1.39
		An. pseudotibiamaculatus	1.82	0.62	1.36	0.21	0.73	0.13	2.87	0.27	1.71	0.29	1.72	0.28	1.71	0.29	1.82	0.18	1.9	0.1	0.64	0.29	1.95	1.13	1.47	0.53	1.88	0.12	4.69	0.45	0.44	0.01	0.37	0.05	1.81	0.19	1.7	0.3	1.86	0.14	1.74	0.73	1.5	0.03	2.67	0.22	1	0.11	1.31
[truncated: 15 more columns]
